# Supplementary material for: A randomised phase II trial of S-1 plus cisplatin versus vinorelbine plus cisplatin with concurrent thoracic radiotherapy for unresectable, locally advanced non-small cell lung cancer: WJOG5008L
Source: Br J Cancer. 2018 Sep 12;119(6):675–82. doi: 10.1038/s41416-018-0243-2 (PMC6173687; doi:10.1038/s41416-018-0243-2)
Supplement: Supplementary file 4 — Table S1 [file 41416_2018_243_MOESM4_ESM.xlsx]

## Sheet: SupplementaryTableS1
Supplementary Table S1. Radiotherapy and chemotherapy administered
Chemotherapy	SP (n=54)	VP (n=54)	P value
Cycles: Concurrent phase
1	79.6% (43/54)	83.3% (45/54)
2	77.8% (42/54)	51.9% (28/54)
1+2	70.4% (38/54)	48.1% (26/54)	0.031
Cycles: Consolidation phase
1	63.0% (34/54)	64.8% (35/54)
2	63.0% (34/54)	46.3% (25/54)
1+2	59.3% (32/54)	44.4% (24/54)	0.177
Total	51.9% (28/54)	29.6% (16/54)	0.031
Abbereviations: SP= cisplatin plus S-1; VP= cisplatin plus vinorelbine; PS= performance status
