# Supplementary material for: A randomised phase II trial of S-1 plus cisplatin versus vinorelbine plus cisplatin with concurrent thoracic radiotherapy for unresectable, locally advanced non-small cell lung cancer: WJOG5008L
Source: Br J Cancer. 2018 Sep 12;119(6):675–82. doi: 10.1038/s41416-018-0243-2 (PMC6173687; doi:10.1038/s41416-018-0243-2)
Supplement: Supplementary file 5 — Table S2 [file 41416_2018_243_MOESM5_ESM.xlsx]

## Sheet: SupplementaryTableS2
Supplementary Table S2. Objective response
	SP (n=52)	VP (n=52)
CR	1 (1.9%)	1 (1.9%)
PR	39 (75.0%)	41 (78.8%)
SD	8 (15.4%)	9 (17.3%)
PD	3 (5.8%)	1 (1.9%)
NE	1 (1.9%)	0 (0.0%)
ORR	40 (76.9%)	42 (80.8%)
95% CI	63.2% - 87.5%	67.5% - 90.4%
P value	0.81
Abbereviations: SP= cisplatin plus S-1; VP= cisplatin plus vinorelbine; CR= complete response; PR= partial response; SD= stable disease; NE= not evaluable; ORR= overall response rate; CI= confidential interval
