# Supplementary material for: A randomised phase II trial of S-1 plus cisplatin versus vinorelbine plus cisplatin with concurrent thoracic radiotherapy for unresectable, locally advanced non-small cell lung cancer: WJOG5008L
Source: Br J Cancer. 2018 Sep 12;119(6):675–82. doi: 10.1038/s41416-018-0243-2 (PMC6173687; doi:10.1038/s41416-018-0243-2)
Supplement: Supplementary file 6 — Table S3 [file 41416_2018_243_MOESM6_ESM.xlsx]

## Sheet: Table 1
Table 1. Baseline demographic and patients characteristics
	SP (n=54)	VP (n=54)	P value
Gender, n(%)			1
Male	42 (77.8)	43 (79.6)
Female	12 (22.2)	11 (20.4)
Age, median (range)	60 (39-73)	62 (37-74)	0.073
Stage, n(%)			1
IIIA	22 (40.7)	22 (40.7)
IIIB	32 (59.3)	32 (59.3)
Primary site			0.478
right. upper lobe	28 (51.9)	21 (38.9)
right middle lobe	0 (0.0)	2 (3.7)
right lower lobe	2 (3.7)	3 (5.6)
left upper lobe	18 (33.3)	23 (42.6)
left lower lobe	3 (5.6)	4 (7.4)
Others	3 (5.6)	1 (1.9)
Histology, n(%)			0.92 (adeno vs non-adeno)
Adenocarcinoma	30 (55.6)	30 (55.6)
Squamous cell carcinoma	17 (31.5)	17 (31.5)
Adenosquamous cell carcinoma	1 (1.9)	0 (0.0)
Large cell carcinoma	2 (3.7)	1 (1.9)
Others	4 (7.4)	6 (11.1)
Smoking status, n(%)			1
Never	6 (11.1)	7 (13.0)
Ever	48 (88.9)	47 (87.0)
PS, n(%)			0.694
0	34 (63.0 )	31 (57.4 )
1	20 (37.0 )	23 (42.6 )
Complication, n(%)			0.335
Absent	29 (53.7 )	23 (42.6 )
Present	25 (46.3 )	31 (57.4 )
Lung V20 (%),median (range)	23.5 (13.1- 34.7)	25.2 (11.4-34.7)	0.306
Abbereviations: SP= cisplatin plus S-1; VP= cisplatin plus vinorelbine; PS= performance status

## Sheet: Table 2
Table 2. Treatment-related Toxicities
	SP (n=54)		VP (n=54)
Adverse events, n (%)	All grades	Grade 3-5	All grades	Grade 3-5
Hematologic toxicities
Leukopenia	52 (96.3)	22 (40.7)	54 (100.0)	43 (79.6)
Neutropenia	48 (88.9)	18 (33.3)	51 (94.4)	41 (75.9)
Thrombocytopenia	23 (42.6)	5 (9.3)	12 (22.2)	2 (3.7)
Anemia	43 (79.6)	14 (25.9)	48 (88.9)	15 (27.8)
Febrile neutropenia	5 (9.3)	5 (9.3)	9 (16.7)	9 (16.7)
Non-Hematologic toxicities
AST increase	15 (27.8)	0 (0.0)	15 (27.8)	2 (3.7)
ALT increase	23 (42.6)	0 (0.0)	25 (46.3)	4 (7.4)
Total bilirubin increase	14 (25.9)	0 (0.0)	8 (14.8)	0 (0.0)
Nausea	42 (77.8)	2 (3.7)	41 (75.9)	2 (3.7)
Vomiting	10 (18.5)	1 (1.9)	13 (24.1)	0 (0.0)
Anorexia	46 (85.2)	7 (13.0)	48 (88.9)	8 (14.8)
Fatigue	37 (68.5)	2 (3.7)	39 (72.2)	2 (3.7)
Esophagitis	36 (66.7)	2 (3.7)	40 (74.1)	0 (0.0)
Mucositis	10 (18.5)	0 (0.0)	9 (16.7)	0 (0.0)
Diarrhea	19 (35.2)	3 (5.6)	9 (16.7)	0 (0.0)
Creatinine increase	15 (27.8)	0 (0.0)	28 (51.9)	0 (0.0)
Hyponatremia	39 (72.2)	10 (18.5)	35 (64.8)	4 (7.4)
Pneumonitis	13 (24.1)	5 (9.3)	11 (20.4)	4 (7.4)
Bleeding	1 (1.9)	1 (1.9)	2 (3.7)	2 (3.7)
Injection site reaction	1 (1.9)	0 (0.0)	13 (24.1)	0 (0.0)
Abbereviations: AST: aspartate aminotransferase; ALT: alanine aminotransferase; SP: cisplatin plus S-1; VP: cisplatin plus vinorelbine

## Sheet: TableA1
Table A.1. Radiotherapy and chemotherapy administered
Chemotherapy	SP (n=54)	VP (n=54)	P value
Cycles: Concurrent phase
1	79.6% (43/54)	83.3% (45/54)
2	77.8% (42/54)	51.9% (28/54)
1+2	70.4% (38/54)	48.1% (26/54)	0.031
Cycles: Consolidation phase
1	63.0% (34/54)	64.8% (35/54)
2	63.0% (34/54)	46.3% (25/54)
1+2	59.3% (32/54)	44.4% (24/54)	0.177
Total	51.9% (28/54)	29.6% (16/54)	0.031
Abbereviations: SP= cisplatin plus S-1; VP= cisplatin plus vinorelbine; PS= performance status

## Sheet: TableA2
Table A.2. Objective response
	SP (n=52)	VP (n=52)
CR	1 (1.9%)	1 (1.9%)
PR	39 (75.0%)	41 (78.8%)
SD	8 (15.4%)	9 (17.3%)
PD	3 (5.8%)	1 (1.9%)
NE	1 (1.9%)	0 (0.0%)
ORR	40 (76.9%)	42 (80.8%)
95% CI	63.2% - 87.5%	67.5% - 90.4%
P value	0.81
Abbereviations: SP= cisplatin plus S-1; VP= cisplatin plus vinorelbine; CR= complete response; PR= partial response; SD= stable disease; NE= not evaluable; ORR= overall response rate; CI= confidential interval

## Sheet: TableA3
Supplementary Table S3. Patterns of recurrence (first recurrent site)
		SP		VP
Infield		12		19
	Local alone		6		14
	LN alone		5		4
	Local +LN		1		1
Out-of -field		18		10
Infield+out-of-field		5		9
Total		35		38
Abbereviations: SP= cisplatin plus S-1; VP= cisplatin plus vinorelbine; LN= regional lymph node area
